# Supplementary material for: PyOrthoANI, PyFastANI, and Pyskani: a suite of Python libraries for computation of average nucleotide identity
Source: NAR Genom Bioinform. 2025 Jul 11;7(3):lqaf095. doi: 10.1093/nargab/lqaf095 (PMC12246781; doi:10.1093/nargab/lqaf095)
Supplement: lqaf095_Supplemental_Files [file lqaf095_supplemental_files.zip]

Archive with 5 entries (5 files):
- pyfastani-0.6.0.tar.gz
- pyorthoani-0.6.0.tar.gz
- pyskani-0.1.2.tar.gz
- supplementary_material.tar.gz
- supplementary_text.pdf
